# Supplementary material for: Photocatalytic Hydrogen Evolution from Artificial Seawater Splitting over Amorphous Carbon Nitride: Optimization and Process Parameters Study via Response Surface Modeling
Source: Materials (Basel). 2022 Jul 14;15(14):4894. doi: 10.3390/ma15144894 (PMC9316301; doi:10.3390/ma15144894)
Supplement: Supplementary file 1 [file materials-15-04894-s001.zip]

Archive with 1 entries (1 files):
- materials-1780135-supplementary.pdf
